# Supplementary material for: Ultra-fast photodetectors based on high-mobility indium gallium antimonide nanowires
Source: Nat Commun. 2019 Apr 10;10:1664. doi: 10.1038/s41467-019-09606-y (PMC6458123; doi:10.1038/s41467-019-09606-y)
Supplement: Supplementary file 3 — Source Data [file 41467_2019_9606_MOESM3_ESM.xlsx]

## Sheet: Figure 2b
Figure 2b		<110>	<210>
		Diameter (nm)	Diameter (nm)
		68.3	44.4
		58.8
		62.1
		55.8
		35.8
		56.1
		39.6
		49.1
		67.5
		59.1
		40.5
		62.1
		53.5
		46.5
		29.1
		51.5
		28.9
		61.7
		55.4

## Sheet: Figure 4a
Figure 4a			Vds	Ids
			5	4.047e-11
			4.9	6.816e-11
			4.8	9.059e-11
			4.7	1.248e-10
			4.6	1.8747e-10
			4.5	2.4452e-10
			4.4	3.4398e-10
			4.3	4.4599e-10
			4.2	6.5211e-10
			4.1	9.6011e-10
			4	1.34338e-09
			3.9	1.85393e-09
			3.8	2.43446e-09
			3.7	3.20192e-09
			3.6	3.94089e-09
			3.5	4.8543e-09
			3.4	6.11299e-09
			3.3	7.28709e-09
			3.2	8.4646e-09
			3.1	1.05277e-08
			3	1.27672e-08
			2.9	1.48162e-08
			2.8	1.70831e-08
			2.7	1.9537e-08
			2.6	2.20347e-08
			2.5	2.4823e-08
			2.4	2.82267e-08
			2.3	3.05842e-08
			2.2	3.32641e-08
			2.1	3.67976e-08
			2	4.04092e-08
			1.9	4.40353e-08
			1.8	4.7589e-08
			1.7	5.18018e-08
			1.6	5.62766e-08
			1.5	6.05445e-08
			1.4	6.42689e-08
			1.3	6.82884e-08
			1.2	7.25384e-08
			1.1	7.70403e-08
			1	8.17785e-08
			0.9	8.62056e-08
			0.8	9.13394e-08
			0.7	9.55937e-08
			0.6	1.00306e-07
			0.5	1.05499e-07
			0.4	1.10302e-07
			0.3	1.14406e-07
			0.2	1.22622e-07
			0.1	1.27727e-07
			0	1.32002e-07
			-0.1	1.36628e-07
			-0.2	1.41296e-07
			-0.3	1.46165e-07
			-0.4	1.51038e-07
			-0.5	1.55619e-07
			-0.6	1.60203e-07
			-0.7	1.63997e-07
			-0.8	1.68712e-07
			-0.9	1.73322e-07
			-1	1.78328e-07
			-1.1	1.82398e-07
			-1.2	1.86532e-07
			-1.3	1.90637e-07
			-1.4	1.94565e-07
			-1.5	1.98567e-07
			-1.6	2.02399e-07
			-1.7	2.05753e-07
			-1.8	2.09735e-07
			-1.9	2.13259e-07
			-2	2.17055e-07
			-2.1	2.20471e-07
			-2.2	2.24058e-07
			-2.3	2.27824e-07
			-2.4	2.31352e-07
			-2.5	2.34661e-07
			-2.6	2.37614e-07
			-2.7	2.41017e-07
			-2.8	2.43799e-07
			-2.9	2.46632e-07
			-3	2.50137e-07
			-3.1	2.53362e-07
			-3.2	2.5671e-07
			-3.3	2.59362e-07
			-3.4	2.62129e-07
			-3.5	2.64782e-07
			-3.6	2.67498e-07
			-3.7	2.69958e-07
			-3.8	2.73008e-07
			-3.9	2.75276e-07
			-4	2.77924e-07
			-4.1	2.79712e-07
			-4.2	2.82527e-07
			-4.3	2.8489e-07
			-4.4	2.86282e-07
			-4.5	2.88625e-07
			-4.6	2.90997e-07
			-4.7	2.92951e-07
			-4.8	2.95087e-07
			-4.9	2.9703e-07
			-5	2.99288e-07
			-5	2.9982e-07
			-4.9	2.98135e-07
			-4.8	2.96885e-07
			-4.7	2.96189e-07
			-4.6	2.95057e-07
			-4.5	2.93417e-07
			-4.4	2.9207e-07
			-4.3	2.91157e-07
			-4.2	2.9015e-07
			-4.1	2.88529e-07
			-4	2.87777e-07
			-3.9	2.861e-07
			-3.8	2.8419e-07
			-3.7	2.82114e-07
			-3.6	2.80275e-07
			-3.5	2.78466e-07
			-3.4	2.76012e-07
			-3.3	2.73745e-07
			-3.2	2.71762e-07
			-3.1	2.6931e-07
			-3	2.66724e-07
			-2.9	2.64416e-07
			-2.8	2.61735e-07
			-2.7	2.59486e-07
			-2.6	2.57452e-07
			-2.5	2.54661e-07
			-2.4	2.52226e-07
			-2.3	2.48561e-07
			-2.2	2.45763e-07
			-2.1	2.42666e-07
			-2	2.39122e-07
			-1.9	2.35764e-07
			-1.8	2.3223e-07
			-1.7	2.28884e-07
			-1.6	2.25229e-07
			-1.5	2.21817e-07
			-1.4	2.18071e-07
			-1.3	2.14647e-07
			-1.2	2.10828e-07
			-1.1	2.06976e-07
			-1	2.02794e-07
			-0.9	1.9884e-07
			-0.8	1.95147e-07
			-0.7	1.90952e-07
			-0.6	1.86017e-07
			-0.5	1.81742e-07
			-0.4	1.76677e-07
			-0.3	1.71769e-07
			-0.2	1.67104e-07
			-0.1	1.62388e-07
			0	1.57363e-07
			0.1	1.52816e-07
			0.2	1.47699e-07
			0.3	1.42684e-07
			0.4	1.37123e-07
			0.5	1.32078e-07
			0.6	1.26469e-07
			0.7	1.21163e-07
			0.8	1.1615e-07
			0.9	1.1044e-07
			1	1.03965e-07
			1.1	9.835e-08
			1.2	9.19764e-08
			1.3	8.53989e-08
			1.4	7.95918e-08
			1.5	7.30297e-08
			1.6	6.6281e-08
			1.7	5.99711e-08
			1.8	5.44001e-08
			1.9	4.75882e-08
			2	4.12696e-08
			2.1	3.60903e-08
			2.2	2.9425e-08
			2.3	2.33256e-08
			2.4	1.77282e-08
			2.5	1.49357e-08
			2.6	1.03915e-08
			2.7	5.22716e-09
			2.8	2.94453e-09
			2.9	1.87439e-09
			3	1.2755e-09
			3.1	7.725e-10
			3.2	5.5782e-10
			3.3	2.8984e-10
			3.4	1.5538e-10
			3.5	1.1668e-10
			3.6	8.144e-11
			3.7	6.019e-11
			3.8	4.707e-11
			3.9	3.403e-11
			4	2.726e-11
			4.1	1.882e-11
			4.2	1.536e-11
			4.3	1.146e-11
			4.4	1.097e-11
			4.5	8.46e-12
			4.6	7.58e-12
			4.7	6.38e-12
			4.8	6.01e-12
			4.9	5.09e-12
			5	4.65e-12
			5	1.752e-11
			4.9	2.39e-11
			4.8	3.331e-11
			4.7	4.949e-11
			4.6	8.418e-11
			4.5	1.4477e-10
			4.4	2.0161e-10
			4.3	3.1289e-10
			4.2	4.6473e-10
			4.1	7.186e-10
			4	1.22932e-09
			3.9	1.84871e-09
			3.8	2.71551e-09
			3.7	3.59224e-09
			3.6	5.00911e-09
			3.5	6.81585e-09
			3.4	9.74739e-09
			3.3	1.16199e-08
			3.2	1.53402e-08
			3.1	1.95623e-08
			3	2.54403e-08
			2.9	3.22219e-08
			2.8	3.86346e-08
			2.7	4.46867e-08
			2.6	5.33242e-08
			2.5	6.43074e-08
			2.4	7.22166e-08
			2.3	8.17971e-08
			2.2	9.24283e-08
			2.1	1.03512e-07
			2	1.17089e-07
			1.9	1.30479e-07
			1.8	1.44175e-07
			1.7	1.61e-07
			1.6	1.74898e-07
			1.5	1.8908e-07
			1.4	2.02526e-07
			1.3	2.18382e-07
			1.2	2.33793e-07
			1.1	2.49262e-07
			1	2.66817e-07
			0.9	2.81115e-07
			0.8	2.96507e-07
			0.7	3.14098e-07
			0.6	3.31172e-07
			0.5	3.51114e-07
			0.4	3.67779e-07
			0.3	3.84057e-07
			0.2	4.0337e-07
			0.1	4.23063e-07
			0	4.44337e-07
			-0.1	4.62103e-07
			-0.2	4.80331e-07
			-0.3	5.01503e-07
			-0.4	5.21022e-07
			-0.5	5.36171e-07
			-0.6	5.54269e-07
			-0.7	5.71302e-07
			-0.8	5.88955e-07
			-0.9	6.07175e-07
			-1	6.2532e-07
			-1.1	6.431e-07
			-1.2	6.6005e-07
			-1.3	6.77923e-07
			-1.4	6.95253e-07
			-1.5	7.12077e-07
			-1.6	7.29719e-07
			-1.7	7.45376e-07
			-1.8	7.61513e-07
			-1.9	7.75128e-07
			-2	7.90963e-07
			-2.1	8.07756e-07
			-2.2	8.1992e-07
			-2.3	8.3356e-07
			-2.4	8.48019e-07
			-2.5	8.6489e-07
			-2.6	8.80801e-07
			-2.7	8.94749e-07
			-2.8	9.08449e-07
			-2.9	9.24058e-07
			-3	9.36005e-07
			-3.1	9.47258e-07
			-3.2	9.61416e-07
			-3.3	9.73588e-07
			-3.4	9.86028e-07
			-3.5	9.99527e-07
			-3.6	1.0095e-06
			-3.7	1.0215e-06
			-3.8	1.03387e-06
			-3.9	1.04239e-06
			-4	1.0553e-06
			-4.1	1.06572e-06
			-4.2	1.07992e-06
			-4.3	1.08933e-06
			-4.4	1.09896e-06
			-4.5	1.11053e-06
			-4.6	1.11969e-06
			-4.7	1.12892e-06
			-4.8	1.14098e-06
			-4.9	1.15317e-06
			-5	1.16382e-06
			-5	1.16523e-06
			-4.9	1.15995e-06
			-4.8	1.15552e-06
			-4.7	1.15295e-06
			-4.6	1.14641e-06
			-4.5	1.14496e-06
			-4.4	1.13687e-06
			-4.3	1.13072e-06
			-4.2	1.12648e-06
			-4.1	1.12232e-06
			-4	1.1155e-06
			-3.9	1.10798e-06
			-3.8	1.10105e-06
			-3.7	1.09374e-06
			-3.6	1.08807e-06
			-3.5	1.07848e-06
			-3.4	1.07097e-06
			-3.3	1.0605e-06
			-3.2	1.0506e-06
			-3.1	1.04107e-06
			-3	1.03257e-06
			-2.9	1.02218e-06
			-2.8	1.0111e-06
			-2.7	1.00047e-06
			-2.6	9.89326e-07
			-2.5	9.78132e-07
			-2.4	9.64497e-07
			-2.3	9.54057e-07
			-2.2	9.40192e-07
			-2.1	9.29049e-07
			-2	9.17116e-07
			-1.9	9.05981e-07
			-1.8	8.91871e-07
			-1.7	8.77455e-07
			-1.6	8.64423e-07
			-1.5	8.49829e-07
			-1.4	8.37458e-07
			-1.3	8.21514e-07
			-1.2	8.06436e-07
			-1.1	7.90549e-07
			-1	7.76169e-07
			-0.9	7.58788e-07
			-0.8	7.41037e-07
			-0.7	7.2657e-07
			-0.6	7.08132e-07
			-0.5	6.90128e-07
			-0.4	6.73521e-07
			-0.3	6.54548e-07
			-0.2	6.37296e-07
			-0.1	6.18456e-07
			0	5.9872e-07
			0.1	5.77725e-07
			0.2	5.58361e-07
			0.3	5.36742e-07
			0.4	5.17496e-07
			0.5	4.94822e-07
			0.6	4.72618e-07
			0.7	4.49708e-07
			0.8	4.26709e-07
			0.9	4.05008e-07
			1	3.83093e-07
			1.1	3.59077e-07
			1.2	3.36713e-07
			1.3	3.12688e-07
			1.4	2.85523e-07
			1.5	2.60796e-07
			1.6	2.34395e-07
			1.7	2.1431e-07
			1.8	1.80955e-07
			1.9	1.48966e-07
			2	1.23163e-07
			2.1	9.73488e-08
			2.2	8.30883e-08
			2.3	6.08643e-08
			2.4	4.57314e-08
			2.5	3.0011e-08
			2.6	1.99535e-08
			2.7	1.2489e-08
			2.8	7.25214e-09
			2.9	3.80906e-09
			3	2.1924e-09
			3.1	1.33389e-09
			3.2	8.1013e-10
			3.3	5.1763e-10
			3.4	3.1806e-10
			3.5	2.0985e-10
			3.6	1.2302e-10
			3.7	7.624e-11
			3.8	5.394e-11
			3.9	3.375e-11
			4	3.221e-11
			4.1	3.41e-11
			4.2	2.697e-11
			4.3	2.392e-11
			4.4	2.252e-11
			4.5	1.596e-11
			4.6	1.379e-11
			4.7	1.154e-11
			4.8	1.234e-11
			4.9	1.216e-11
			5	1.315e-11

## Sheet: Figure 4a insert
Figure 4a insert		Vds	Ids
		5	1.752e-11
		4.9	2.39e-11
		4.8	3.331e-11
		4.7	4.949e-11
		4.6	8.418e-11
		4.5	1.4477e-10
		4.4	2.0161e-10
		4.3	3.1289e-10
		4.2	4.6473e-10
		4.1	7.186e-10
		4	1.22932e-09
		3.9	1.84871e-09
		3.8	2.71551e-09
		3.7	3.59224e-09
		3.6	5.00911e-09
		3.5	6.81585e-09
		3.4	9.74739e-09
		3.3	1.16199e-08
		3.2	1.53402e-08
		3.1	1.95623e-08
		3	2.54403e-08
		2.9	3.22219e-08
		2.8	3.86346e-08
		2.7	4.46867e-08
		2.6	5.33242e-08
		2.5	6.43074e-08
		2.4	7.22166e-08
		2.3	8.17971e-08
		2.2	9.24283e-08
		2.1	1.03512e-07
		2	1.17089e-07
		1.9	1.30479e-07
		1.8	1.44175e-07
		1.7	1.61e-07
		1.6	1.74898e-07
		1.5	1.8908e-07
		1.4	2.02526e-07
		1.3	2.18382e-07
		1.2	2.33793e-07
		1.1	2.49262e-07
		1	2.66817e-07
		0.9	2.81115e-07
		0.8	2.96507e-07
		0.7	3.14098e-07
		0.6	3.31172e-07
		0.5	3.51114e-07
		0.4	3.67779e-07
		0.3	3.84057e-07
		0.2	4.0337e-07
		0.1	4.23063e-07
		0	4.44337e-07
		-0.1	4.62103e-07
		-0.2	4.80331e-07
		-0.3	5.01503e-07
		-0.4	5.21022e-07
		-0.5	5.36171e-07
		-0.6	5.54269e-07
		-0.7	5.71302e-07
		-0.8	5.88955e-07
		-0.9	6.07175e-07
		-1	6.2532e-07
		-1.1	6.431e-07
		-1.2	6.6005e-07
		-1.3	6.77923e-07
		-1.4	6.95253e-07
		-1.5	7.12077e-07
		-1.6	7.29719e-07
		-1.7	7.45376e-07
		-1.8	7.61513e-07
		-1.9	7.75128e-07
		-2	7.90963e-07
		-2.1	8.07756e-07
		-2.2	8.1992e-07
		-2.3	8.3356e-07
		-2.4	8.48019e-07
		-2.5	8.6489e-07
		-2.6	8.80801e-07
		-2.7	8.94749e-07
		-2.8	9.08449e-07
		-2.9	9.24058e-07
		-3	9.36005e-07
		-3.1	9.47258e-07
		-3.2	9.61416e-07
		-3.3	9.73588e-07
		-3.4	9.86028e-07
		-3.5	9.99527e-07
		-3.6	1.0095e-06
		-3.7	1.0215e-06
		-3.8	1.03387e-06
		-3.9	1.04239e-06
		-4	1.0553e-06
		-4.1	1.06572e-06
		-4.2	1.07992e-06
		-4.3	1.08933e-06
		-4.4	1.09896e-06
		-4.5	1.11053e-06
		-4.6	1.11969e-06
		-4.7	1.12892e-06
		-4.8	1.14098e-06
		-4.9	1.15317e-06
		-5	1.16382e-06
		-5	1.16523e-06
		-4.9	1.15995e-06
		-4.8	1.15552e-06
		-4.7	1.15295e-06
		-4.6	1.14641e-06
		-4.5	1.14496e-06
		-4.4	1.13687e-06
		-4.3	1.13072e-06
		-4.2	1.12648e-06
		-4.1	1.12232e-06
		-4	1.1155e-06
		-3.9	1.10798e-06
		-3.8	1.10105e-06
		-3.7	1.09374e-06
		-3.6	1.08807e-06
		-3.5	1.07848e-06
		-3.4	1.07097e-06
		-3.3	1.0605e-06
		-3.2	1.0506e-06
		-3.1	1.04107e-06
		-3	1.03257e-06
		-2.9	1.02218e-06
		-2.8	1.0111e-06
		-2.7	1.00047e-06
		-2.6	9.89326e-07
		-2.5	9.78132e-07
		-2.4	9.64497e-07
		-2.3	9.54057e-07
		-2.2	9.40192e-07
		-2.1	9.29049e-07
		-2	9.17116e-07
		-1.9	9.05981e-07
		-1.8	8.91871e-07
		-1.7	8.77455e-07
		-1.6	8.64423e-07
		-1.5	8.49829e-07
		-1.4	8.37458e-07
		-1.3	8.21514e-07
		-1.2	8.06436e-07
		-1.1	7.90549e-07
		-1	7.76169e-07
		-0.9	7.58788e-07
		-0.8	7.41037e-07
		-0.7	7.2657e-07
		-0.6	7.08132e-07
		-0.5	6.90128e-07
		-0.4	6.73521e-07
		-0.3	6.54548e-07
		-0.2	6.37296e-07
		-0.1	6.18456e-07
		0	5.9872e-07
		0.1	5.77725e-07
		0.2	5.58361e-07
		0.3	5.36742e-07
		0.4	5.17496e-07
		0.5	4.94822e-07
		0.6	4.72618e-07
		0.7	4.49708e-07
		0.8	4.26709e-07
		0.9	4.05008e-07
		1	3.83093e-07
		1.1	3.59077e-07
		1.2	3.36713e-07
		1.3	3.12688e-07
		1.4	2.85523e-07
		1.5	2.60796e-07
		1.6	2.34395e-07
		1.7	2.1431e-07
		1.8	1.80955e-07
		1.9	1.48966e-07
		2	1.23163e-07
		2.1	9.73488e-08
		2.2	8.30883e-08
		2.3	6.08643e-08
		2.4	4.57314e-08
		2.5	3.0011e-08
		2.6	1.99535e-08
		2.7	1.2489e-08
		2.8	7.25214e-09
		2.9	3.80906e-09
		3	2.1924e-09
		3.1	1.33389e-09
		3.2	8.1013e-10
		3.3	5.1763e-10
		3.4	3.1806e-10
		3.5	2.0985e-10
		3.6	1.2302e-10
		3.7	7.624e-11
		3.8	5.394e-11
		3.9	3.375e-11
		4	3.221e-11
		4.1	3.41e-11
		4.2	2.697e-11
		4.3	2.392e-11
		4.4	2.252e-11
		4.5	1.596e-11
		4.6	1.379e-11
		4.7	1.154e-11
		4.8	1.234e-11
		4.9	1.216e-11
		5	1.315e-11

## Sheet: Figure 4b
Figure 4b				-5V	-4V	-3V	-2V	-1V	0	1V	2V	3V	4V	5V
			Vds (V)	Ids (A)	Ids (A)	Ids (A)	Ids (A)	Ids (A)	Ids (A)	Ids (A)	Ids (A)	Ids (A)	Ids (A)	Ids (A)
			5	1.72786e-05	1.56259e-05	1.45862e-05	1.33029e-05	1.09824e-05	8.80271e-06	6.4731e-06	4.71277e-06	2.43071e-07	4.47858e-08	1.48837e-08
			4.9	1.69478e-05	1.53341e-05	1.43101e-05	1.30732e-05	1.08066e-05	8.65626e-06	6.37178e-06	4.65819e-06	2.38948e-07	4.39521e-08	1.4685e-08
			4.8	1.65943e-05	1.50393e-05	1.40314e-05	1.28413e-05	1.06211e-05	8.53951e-06	6.25556e-06	4.58276e-06	2.32902e-07	4.2669e-08	1.43008e-08
			4.7	1.62617e-05	1.4733e-05	1.37715e-05	1.26035e-05	1.04296e-05	8.38223e-06	6.14648e-06	4.47944e-06	2.29301e-07	4.17837e-08	1.39817e-08
			4.6	1.5909e-05	1.44248e-05	1.35125e-05	1.23344e-05	1.02231e-05	8.22918e-06	6.02879e-06	4.39746e-06	2.24477e-07	4.08366e-08	1.35763e-08
			4.5	1.55418e-05	1.41321e-05	1.32194e-05	1.20597e-05	1.00119e-05	8.11195e-06	5.9507e-06	4.3327e-06	2.16834e-07	4.00959e-08	1.27815e-08
			4.4	1.52196e-05	1.38132e-05	1.29319e-05	1.18174e-05	9.79786e-06	7.89563e-06	5.78944e-06	4.20801e-06	2.09653e-07	3.87258e-08	1.22799e-08
			4.3	1.4876e-05	1.35108e-05	1.26519e-05	1.15339e-05	9.57973e-06	7.71082e-06	5.65533e-06	4.10774e-06	2.0303e-07	3.732e-08	1.16356e-08
			4.2	1.45095e-05	1.3182e-05	1.23652e-05	1.12721e-05	9.33611e-06	7.52768e-06	5.48855e-06	3.98019e-06	1.99331e-07	3.58647e-08	1.09861e-08
			4.1	1.41574e-05	1.28563e-05	1.20701e-05	1.10046e-05	9.10754e-06	7.37246e-06	5.31301e-06	3.87939e-06	1.93342e-07	3.49635e-08	1.05569e-08
			4	1.38396e-05	1.25344e-05	1.17537e-05	1.07354e-05	8.86666e-06	7.18245e-06	5.16184e-06	3.78594e-06	1.86766e-07	3.33609e-08	1.00422e-08
			3.9	1.34913e-05	1.22108e-05	1.14601e-05	1.04628e-05	8.63444e-06	6.95182e-06	5.03474e-06	3.66201e-06	1.79531e-07	3.22875e-08	9.43769e-09
			3.8	1.31603e-05	1.18912e-05	1.11624e-05	1.01733e-05	8.4099e-06	6.78109e-06	4.8853e-06	3.54024e-06	1.70828e-07	3.09975e-08	9.03531e-09
			3.7	1.27754e-05	1.15605e-05	1.08801e-05	9.91222e-06	8.15387e-06	6.5888e-06	4.749e-06	3.40304e-06	1.64391e-07	2.98457e-08	8.63512e-09
			3.6	1.24421e-05	1.12556e-05	1.05623e-05	9.60917e-06	7.91738e-06	6.37053e-06	4.58702e-06	3.26805e-06	1.54799e-07	2.79504e-08	8.03862e-09
			3.5	1.20853e-05	1.09473e-05	1.02575e-05	9.31878e-06	7.67793e-06	6.18077e-06	4.39985e-06	3.14802e-06	1.49389e-07	2.69455e-08	7.59353e-09
			3.4	1.17142e-05	1.06178e-05	9.9529e-06	9.04045e-06	7.45342e-06	6.01129e-06	4.26063e-06	3.05221e-06	1.42308e-07	2.55484e-08	7.17852e-09
			3.3	1.13816e-05	1.02979e-05	9.64013e-06	8.76677e-06	7.21736e-06	5.81316e-06	4.10265e-06	2.92449e-06	1.35111e-07	2.41045e-08	6.70578e-09
			3.2	1.10155e-05	9.98628e-06	9.34314e-06	8.47571e-06	6.96989e-06	5.60673e-06	3.95556e-06	2.79691e-06	1.26922e-07	2.24958e-08	6.21933e-09
			3.1	1.06782e-05	9.65878e-06	9.04394e-06	8.17081e-06	6.74288e-06	5.43143e-06	3.78442e-06	2.69104e-06	1.2123e-07	2.09806e-08	5.57461e-09
			3	1.03133e-05	9.32233e-06	8.74068e-06	7.89542e-06	6.51076e-06	5.24638e-06	3.62855e-06	2.57366e-06	1.15569e-07	1.96455e-08	5.1093e-09
			2.9	9.94807e-06	8.99109e-06	8.42644e-06	7.62306e-06	6.2781e-06	5.02394e-06	3.48573e-06	2.45195e-06	1.10505e-07	1.8034e-08	4.73884e-09
			2.8	9.61064e-06	8.64595e-06	8.10711e-06	7.33144e-06	6.01755e-06	4.81665e-06	3.34046e-06	2.32279e-06	1.03446e-07	1.68863e-08	4.38283e-09
			2.7	9.25302e-06	8.3208e-06	7.79057e-06	7.03907e-06	5.79002e-06	4.62276e-06	3.15917e-06	2.18537e-06	9.90181e-08	1.54694e-08	4.07498e-09
			2.6	8.89711e-06	8.00136e-06	7.47104e-06	6.76706e-06	5.55785e-06	4.42161e-06	3.03782e-06	2.04589e-06	9.23969e-08	1.43681e-08	3.78198e-09
			2.5	8.55027e-06	7.68864e-06	7.17897e-06	6.48966e-06	5.32028e-06	4.23368e-06	2.92371e-06	1.95151e-06	8.72254e-08	1.31635e-08	3.36045e-09
			2.4	8.19454e-06	7.3578e-06	6.877e-06	6.19916e-06	5.08228e-06	4.03829e-06	2.76847e-06	1.83213e-06	8.09747e-08	1.22555e-08	3.04381e-09
			2.3	7.83232e-06	7.03915e-06	6.56411e-06	5.91858e-06	4.84314e-06	3.84241e-06	2.64158e-06	1.71175e-06	7.58915e-08	1.11664e-08	2.71698e-09
			2.2	7.48291e-06	6.72163e-06	6.24716e-06	5.64136e-06	4.59875e-06	3.64261e-06	2.49863e-06	1.60289e-06	7.02568e-08	1.02434e-08	2.35082e-09
			2.1	7.13158e-06	6.40093e-06	5.95025e-06	5.36038e-06	4.34485e-06	3.46193e-06	2.33603e-06	1.47451e-06	6.41115e-08	9.34719e-09	2.0399e-09
			2	6.77339e-06	6.0801e-06	5.64836e-06	5.08547e-06	4.11933e-06	3.24494e-06	2.19352e-06	1.3949e-06	5.85799e-08	8.52453e-09	1.82841e-09
			1.9	6.41948e-06	5.7573e-06	5.34665e-06	4.79461e-06	3.88531e-06	3.06032e-06	2.05874e-06	1.33365e-06	5.35716e-08	7.63221e-09	1.60778e-09
			1.8	6.06738e-06	5.43816e-06	5.03985e-06	4.53197e-06	3.65408e-06	2.86843e-06	1.93431e-06	1.21581e-06	4.94106e-08	7.09497e-09	1.39511e-09
			1.7	5.7127e-06	5.10752e-06	4.73609e-06	4.25594e-06	3.41587e-06	2.68899e-06	1.81212e-06	1.1276e-06	4.51479e-08	6.37377e-09	1.19828e-09
			1.6	5.3623e-06	4.78566e-06	4.43532e-06	3.98545e-06	3.20238e-06	2.50751e-06	1.68537e-06	1.03342e-06	4.1364e-08	5.66985e-09	1.03189e-09
			1.5	5.0153e-06	4.46842e-06	4.14473e-06	3.7172e-06	2.97658e-06	2.3224e-06	1.55843e-06	9.56001e-07	3.78078e-08	4.95927e-09	8.76283e-10
			1.4	4.66788e-06	4.153e-06	3.85444e-06	3.4504e-06	2.75984e-06	2.15221e-06	1.43592e-06	8.56515e-07	3.38469e-08	4.40256e-09	7.67649e-10
			1.3	4.31977e-06	3.83918e-06	3.55233e-06	3.17948e-06	2.54653e-06	1.97755e-06	1.30985e-06	7.80898e-07	3.02609e-08	3.84918e-09	6.44957e-10
			1.2	3.97005e-06	3.52702e-06	3.26451e-06	2.92253e-06	2.33225e-06	1.79865e-06	1.18378e-06	6.89969e-07	2.68225e-08	3.35319e-09	5.38087e-10
			1.1	3.62161e-06	3.22022e-06	2.97233e-06	2.666e-06	2.12053e-06	1.63124e-06	1.0649e-06	6.27447e-07	2.35124e-08	2.87438e-09	4.48698e-10
			1	3.27824e-06	2.91323e-06	2.68575e-06	2.40007e-06	1.90786e-06	1.46572e-06	9.56623e-07	5.5965e-07	2.00143e-08	2.51683e-09	3.58043e-10
			0.9	2.94457e-06	2.61209e-06	2.39425e-06	2.13976e-06	1.7026e-06	1.3001e-06	8.49966e-07	4.73636e-07	1.71705e-08	2.08486e-09	2.85232e-10
			0.8	2.60035e-06	2.30615e-06	2.1149e-06	1.88646e-06	1.49352e-06	1.14209e-06	7.3774e-07	4.00889e-07	1.5174e-08	1.7339e-09	2.15194e-10
			0.7	2.26728e-06	2.00735e-06	1.84109e-06	1.64311e-06	1.29581e-06	9.87716e-07	6.32841e-07	3.3534e-07	1.25256e-08	1.35683e-09	1.68431e-10
			0.6	1.93266e-06	1.71253e-06	1.56638e-06	1.39819e-06	1.09774e-06	8.40547e-07	5.35258e-07	2.72459e-07	1.02628e-08	1.05668e-09	1.27656e-10
			0.5	1.59857e-06	1.41544e-06	1.29861e-06	1.15601e-06	9.00478e-07	6.93034e-07	4.31521e-07	2.14792e-07	7.81807e-09	7.95804e-10	9.42761e-11
			0.4	1.27635e-06	1.1252e-06	1.02974e-06	9.13806e-07	7.10638e-07	5.45208e-07	3.40277e-07	1.68021e-07	5.99791e-09	5.88735e-10	6.46543e-11
			0.3	9.49171e-07	8.37315e-07	7.63858e-07	6.7836e-07	5.28301e-07	4.01706e-07	2.52607e-07	1.28411e-07	4.34817e-09	4.23735e-10	4.33941e-11
			0.2	6.29289e-07	5.54167e-07	5.06187e-07	4.47649e-07	3.48148e-07	2.63529e-07	1.6283e-07	8.35696e-08	2.70387e-09	2.74104e-10	2.50233e-11
			0.1	3.12312e-07	2.74909e-07	2.50696e-07	2.20723e-07	1.71556e-07	1.29404e-07	7.87409e-08	4.02734e-08	1.28281e-09	1.21766e-10	1.07009e-11
			0	-9.9209e-10	-8.79163e-10	-7.944e-10	-7.0305e-10	-5.4618e-10	-4.01719e-10	-2.45696e-10	-1.24775e-10	-3.842e-11	-9.7e-12	-1.21e-12
			-0.1	-3.09813e-07	-2.72311e-07	-2.45535e-07	-2.14044e-07	-1.64825e-07	-1.19979e-07	-6.95243e-08	-3.4911e-08	-1.05392e-09	-9.56601e-11	-8.02905e-12
			-0.2	-6.14124e-07	-5.40034e-07	-4.86638e-07	-4.25064e-07	-3.25486e-07	-2.38093e-07	-1.35006e-07	-6.68569e-08	-1.94077e-09	-1.58384e-10	-1.4379e-11
			-0.3	-9.14476e-07	-8.02633e-07	-7.24771e-07	-6.29636e-07	-4.83092e-07	-3.45946e-07	-1.96286e-07	-9.48548e-08	-2.63468e-09	-2.03536e-10	-2.01123e-11
			-0.4	-1.22026e-06	-1.06183e-06	-9.57738e-07	-8.30275e-07	-6.35385e-07	-4.57282e-07	-2.51458e-07	-1.21915e-07	-3.30532e-09	-2.3728e-10	-2.33571e-11
			-0.5	-1.51431e-06	-1.31397e-06	-1.18551e-06	-1.02895e-06	-7.87794e-07	-5.60141e-07	-3.07509e-07	-1.34435e-07	-3.77689e-09	-2.58061e-10	-2.4622e-11
			-0.6	-1.8117e-06	-1.56917e-06	-1.41122e-06	-1.21968e-06	-9.24454e-07	-6.62123e-07	-3.53593e-07	-1.54185e-07	-4.11737e-09	-2.80795e-10	-2.56849e-11
			-0.7	-2.10148e-06	-1.8198e-06	-1.63802e-06	-1.40781e-06	-1.06599e-06	-7.58539e-07	-4.03708e-07	-1.70626e-07	-4.29175e-09	-3.00884e-10	-2.62108e-11
			-0.8	-2.38798e-06	-2.08069e-06	-1.8593e-06	-1.59815e-06	-1.19415e-06	-8.45702e-07	-4.61755e-07	-1.8802e-07	-4.52103e-09	-2.7849e-10	-2.8712e-11
			-0.9	-2.67484e-06	-2.33069e-06	-2.0744e-06	-1.77696e-06	-1.32731e-06	-9.25106e-07	-4.94501e-07	-2.09456e-07	-4.65147e-09	-3.03198e-10	-2.92201e-11
			-1	-2.96621e-06	-2.5709e-06	-2.29047e-06	-1.95511e-06	-1.45656e-06	-1.00781e-06	-5.41397e-07	-2.17063e-07	-4.92765e-09	-3.13329e-10	-2.87416e-11
			-1.1	-3.24173e-06	-2.80722e-06	-2.50632e-06	-2.13616e-06	-1.58201e-06	-1.08123e-06	-5.81494e-07	-2.27539e-07	-5.36771e-09	-3.04866e-10	-2.9145e-11
			-1.2	-3.52324e-06	-3.05281e-06	-2.71757e-06	-2.30968e-06	-1.70194e-06	-1.15753e-06	-6.03538e-07	-2.3223e-07	-5.42604e-09	-3.06057e-10	-3.13136e-11
			-1.3	-3.81705e-06	-3.28967e-06	-2.92346e-06	-2.47072e-06	-1.83197e-06	-1.22018e-06	-6.37484e-07	-2.4307e-07	-5.1945e-09	-3.11991e-10	-3.32184e-11
			-1.4	-4.0958e-06	-3.53256e-06	-3.11768e-06	-2.62987e-06	-1.94479e-06	-1.30003e-06	-6.62826e-07	-2.45944e-07	-5.13429e-09	-3.32064e-10	-3.64568e-11
			-1.5	-4.36222e-06	-3.75381e-06	-3.31423e-06	-2.79355e-06	-2.04243e-06	-1.34528e-06	-6.86849e-07	-2.46802e-07	-5.15432e-09	-3.39825e-10	-3.34649e-11
			-1.6	-4.63777e-06	-3.97946e-06	-3.51309e-06	-2.94929e-06	-2.14131e-06	-1.41353e-06	-7.17568e-07	-2.43452e-07	-5.41379e-09	-3.53529e-10	-3.20391e-11
			-1.7	-4.91642e-06	-4.20904e-06	-3.71673e-06	-3.10688e-06	-2.24466e-06	-1.46293e-06	-7.22636e-07	-2.445e-07	-5.36735e-09	-3.3426e-10	-3.40311e-11
			-1.8	-5.18946e-06	-4.43754e-06	-3.9019e-06	-3.26063e-06	-2.34727e-06	-1.51939e-06	-7.53511e-07	-2.44271e-07	-5.4405e-09	-3.58755e-10	-3.78006e-11
			-1.9	-5.44476e-06	-4.64123e-06	-4.08578e-06	-3.41846e-06	-2.4399e-06	-1.56306e-06	-7.5376e-07	-2.40163e-07	-5.35234e-09	-3.62124e-10	-3.61884e-11
			-2	-5.70068e-06	-4.84296e-06	-4.27496e-06	-3.57228e-06	-2.53797e-06	-1.60505e-06	-7.56444e-07	-2.57176e-07	-5.37935e-09	-3.59625e-10	-3.73367e-11
			-2.1	-5.97951e-06	-5.06607e-06	-4.44664e-06	-3.70111e-06	-2.61749e-06	-1.61853e-06	-7.55542e-07	-2.5975e-07	-5.49721e-09	-3.48408e-10	-3.6156e-11
			-2.2	-6.24049e-06	-5.29679e-06	-4.61726e-06	-3.82605e-06	-2.68041e-06	-1.65903e-06	-7.62626e-07	-2.62851e-07	-5.48492e-09	-3.52428e-10	-3.75117e-11
			-2.3	-6.5058e-06	-5.50768e-06	-4.77267e-06	-3.96808e-06	-2.75591e-06	-1.67659e-06	-7.62442e-07	-2.55053e-07	-5.33794e-09	-3.46608e-10	-4.05847e-11
			-2.4	-6.76003e-06	-5.71509e-06	-4.96202e-06	-4.09834e-06	-2.8236e-06	-1.70296e-06	-7.3879e-07	-2.55011e-07	-5.32009e-09	-3.56055e-10	-3.97407e-11
			-2.5	-7.00377e-06	-5.90214e-06	-5.13614e-06	-4.22306e-06	-2.89663e-06	-1.738e-06	-7.57813e-07	-2.49163e-07	-5.44627e-09	-3.57792e-10	-3.82429e-11
			-2.6	-7.26412e-06	-6.11428e-06	-5.28938e-06	-4.35129e-06	-2.95881e-06	-1.75011e-06	-7.48315e-07	-2.44045e-07	-5.34287e-09	-3.60015e-10	-4.06069e-11
			-2.7	-7.54764e-06	-6.33582e-06	-5.47046e-06	-4.46935e-06	-3.03267e-06	-1.76903e-06	-7.4437e-07	-2.46126e-07	-5.1342e-09	-3.48414e-10	-4.11973e-11
			-2.8	-7.78127e-06	-6.53731e-06	-5.62181e-06	-4.59003e-06	-3.07086e-06	-1.79494e-06	-7.3994e-07	-2.44871e-07	-5.08619e-09	-3.33711e-10	-4.31766e-11
			-2.9	-8.02259e-06	-6.73281e-06	-5.78674e-06	-4.67371e-06	-3.15486e-06	-1.78321e-06	-7.35828e-07	-2.4778e-07	-5.01313e-09	-3.27873e-10	-4.17373e-11
			-3	-8.25796e-06	-6.91165e-06	-5.93642e-06	-4.79047e-06	-3.19735e-06	-1.78835e-06	-7.22453e-07	-2.33952e-07	-5.16319e-09	-3.29874e-10	-4.2797e-11
			-3.1	-8.49041e-06	-7.07381e-06	-6.08728e-06	-4.88935e-06	-3.24063e-06	-1.79578e-06	-7.15641e-07	-2.33935e-07	-5.06409e-09	-3.37701e-10	-4.14115e-11
			-3.2	-8.72646e-06	-7.24581e-06	-6.22175e-06	-4.98523e-06	-3.31417e-06	-1.79528e-06	-6.97226e-07	-2.30086e-07	-5.19063e-09	-3.3768e-10	-4.15134e-11
			-3.3	-8.94278e-06	-7.429e-06	-6.35611e-06	-5.08704e-06	-3.30524e-06	-1.806e-06	-6.9843e-07	-2.3223e-07	-4.96968e-09	-3.56811e-10	-4.16136e-11
			-3.4	-9.19188e-06	-7.61747e-06	-6.47921e-06	-5.17436e-06	-3.33398e-06	-1.7892e-06	-6.81718e-07	-2.29772e-07	-5.17717e-09	-3.61344e-10	-4.03024e-11
			-3.5	-9.41896e-06	-7.79701e-06	-6.61022e-06	-5.23841e-06	-3.3918e-06	-1.79251e-06	-6.68303e-07	-2.25205e-07	-5.21816e-09	-3.77907e-10	-4.21384e-11
			-3.6	-9.61474e-06	-7.9698e-06	-6.76785e-06	-5.33007e-06	-3.42592e-06	-1.80869e-06	-6.52672e-07	-2.26714e-07	-5.38216e-09	-3.50895e-10	-4.10913e-11
			-3.7	-9.78111e-06	-8.17415e-06	-6.88135e-06	-5.38901e-06	-3.45918e-06	-1.80869e-06	-6.50395e-07	-2.29275e-07	-5.21522e-09	-3.49332e-10	-4.18926e-11
			-3.8	-1.00129e-05	-8.33688e-06	-6.95316e-06	-5.45984e-06	-3.49094e-06	-1.80247e-06	-6.53059e-07	-2.21769e-07	-5.21013e-09	-3.4638e-10	-4.52788e-11
			-3.9	-1.02353e-05	-8.51985e-06	-7.11852e-06	-5.52018e-06	-3.53828e-06	-1.79346e-06	-6.56751e-07	-2.2021e-07	-5.39232e-09	-3.31179e-10	-5.00436e-11
			-4	-1.04476e-05	-8.69109e-06	-7.24471e-06	-5.59653e-06	-3.55987e-06	-1.79631e-06	-6.34322e-07	-2.06292e-07	-5.41741e-09	-3.39684e-10	-4.93227e-11
			-4.1	-1.06649e-05	-8.8401e-06	-7.37619e-06	-5.66844e-06	-3.55444e-06	-1.77441e-06	-6.36731e-07	-2.21556e-07	-5.50182e-09	-3.53007e-10	-5.04003e-11
			-4.2	-1.09113e-05	-8.98472e-06	-7.48635e-06	-5.73501e-06	-3.59017e-06	-1.75989e-06	-6.17167e-07	-2.14311e-07	-5.28886e-09	-3.63885e-10	-4.85086e-11
			-4.3	-1.1069e-05	-9.14176e-06	-7.60641e-06	-5.78349e-06	-3.5681e-06	-1.77467e-06	-6.07729e-07	-2.2084e-07	-5.24188e-09	-3.73266e-10	-4.83518e-11
			-4.4	-1.12664e-05	-9.30076e-06	-7.70922e-06	-5.83045e-06	-3.55324e-06	-1.77246e-06	-6.28225e-07	-2.22517e-07	-5.21506e-09	-3.69552e-10	-5.08187e-11
			-4.5	-1.14495e-05	-9.43228e-06	-7.87321e-06	-5.87443e-06	-3.57105e-06	-1.75926e-06	-6.43801e-07	-2.18053e-07	-5.33225e-09	-3.82143e-10	-4.84657e-11
			-4.6	-1.16427e-05	-9.53762e-06	-7.95783e-06	-5.91852e-06	-3.60346e-06	-1.76512e-06	-6.39515e-07	-2.07684e-07	-5.23344e-09	-3.89067e-10	-4.83627e-11
			-4.7	-1.18176e-05	-9.67807e-06	-8.05178e-06	-5.98693e-06	-3.60109e-06	-1.76447e-06	-6.24751e-07	-2.05651e-07	-5.20284e-09	-3.98946e-10	-4.81893e-11
			-4.8	-1.19722e-05	-9.83644e-06	-8.13727e-06	-6.05707e-06	-3.59519e-06	-1.75599e-06	-6.11341e-07	-2.01692e-07	-5.14565e-09	-4.19313e-10	-4.96901e-11
			-4.9	-1.21731e-05	-9.94986e-06	-8.21023e-06	-6.09594e-06	-3.64125e-06	-1.75271e-06	-6.24699e-07	-2.04184e-07	-5.34334e-09	-3.92463e-10	-4.77306e-11
			-5	-1.23933e-05	-1.00904e-05	-8.27676e-06	-6.17102e-06	-3.67569e-06	-1.75821e-06	-6.15184e-07	-2.14531e-07	-5.63333e-09	-3.90765e-10	-5.23228e-11

## Sheet: Figure 4c
Figure 4c			Vgs (V)	Mobility (cm2v-1s-1)
			-5	80.1269
			-4.9	101.983
			-4.8	67.6179
			-4.7	63.5178
			-4.6	96.3191
			-4.5	103.79
			-4.4	78.5285
			-4.3	66.7145
			-4.2	91.3155
			-4.1	82.455
			-4	84.4008
			-3.9	124.638
			-3.8	138.502
			-3.7	136.035
			-3.6	126.758
			-3.5	148.127
			-3.4	164.041
			-3.3	147.675
			-3.2	154.104
			-3.1	175.056
			-3	170.053
			-2.9	173.354
			-2.8	171.303
			-2.7	148.822
			-2.6	167.655
			-2.5	181.589
			-2.4	211.958
			-2.3	224.571
			-2.2	204.834
			-2.1	230.756
			-2	239.825
			-1.9	239.477
			-1.8	239.06
			-1.7	243.265
			-1.6	245.558
			-1.5	248.72
			-1.4	249.137
			-1.3	251.674
			-1.2	266.545
			-1.1	279.159
			-1	282.703
			-0.9	265.711
			-0.8	274.085
			-0.7	317.241
			-0.6	320.021
			-0.5	324.538
			-0.4	346.533
			-0.3	332.634
			-0.2	325.963
			-0.1	338.472
			0	332.6
			0.1	335.796
			0.2	352.058
			0.3	367.486
			0.4	368.528
			0.5	370.196
			0.6	379.265
			0.7	358.556
			0.8	372.594
			0.9	423.394
			1	420.093
			1.1	416.57
			1.2	450.014
			1.3	430.329
			1.4	429.794
			1.5	462.512
			1.6	453.749
			1.7	412.827
			1.8	430.27
			1.9	456.247
			2	399.519
			2.1	411.566
			2.2	443.537
			2.3	406.43
			2.4	291.525
			2.5	254.929
			2.6	337.344
			2.7	208.761
			2.8	116.499
			2.9	57.994
			3	38.2875
			3.1	24.9373
			3.2	16.7711
			3.3	13.9836
			3.4	6.01682
			3.5	2.5692
			3.6	1.96287
			3.7	1.19426
			3.8	0.90899
			3.9	0.68834
			4	0.5285
			4.1	0.41349
			4.2	0.25574
			4.3	0.15254
			4.4	0.10424
			4.5	0.11779
			4.6	0.07227
			4.7	0.05455
			4.8	0.04482
			4.9	0.04726
			5	-0.86381

## Sheet: Figure 4c insert
Figure 4c insert
			InAs	InSb	C-doped InSb	Zn-doped GaAs	GaSb	Zn-doped GaSb	InGaSb
		1	60
		2		57
		3			140
		4				90
		5					400
		6						153
		7							463

## Sheet: Figure 4d
Figure 4d
			In0.28Ga0.72Sb	In0.22Ga0.78Sb	In0.15Ga0.85Sb	In0.09Ga0.91Sb
		GaSb	Mobility (cm2v-1s-1)	Mobility (cm2v-1s-1)	Mobility (cm2v-1s-1)	Mobility (cm2v-1s-1)
		14	96	182	321	300
		18	118	210	209	274
		24	139	289	276	252
		22	160	221	222	451
		25	88	160	399	182
		33	162	155	269	323
		34	200	207	249	244
		29	122	202	210	365
		19	90	226	173	389
		24	176	241	325	226
		29	175	291	160	350
		18	193	190	283	322
		35	178	320	251	252
		26	174	253	283	349
		25	138	174	190	297
		33	198	254	227	421
		24	234	188	277	256
		31	136	261	236	299
		17	110	270	231	276
		13	130	322	283	302
		28	106	100	267	463
		23	146	206	295	392
		27	157	234	272	298
		28	208	186	303	345
		31	131	153	210	321
		34	134	270	249	273
		33	172	210	198	265
		31	123	167	230	289
		19	99	205	349	311
		22	111	257	316	319
		26	202	243	192	378
		24	177	158	207	361
		25	157	169	196	407
		25	135	191	198	224
		29	175	229	229	293
		36	139	139	339	277
		33	102	231	276	309
		31	198	219	187	327
		22	217	250	170	198
		26	182	244	214	355

## Sheet: Figure 5a
Figure 5a
			1.61mW/mm2	0.48mW/mm2
		Vds (V)	Photocurrent	Photocurrent
		2	2.12887e-07	8.43712e-08
		1.96	2.08819e-07	8.40742e-08
		1.92	2.05846e-07	8.31654e-08
		1.88	2.03179e-07	8.19736e-08
		1.84	2.00002e-07	7.95965e-08
		1.8	1.94328e-07	7.8745e-08
		1.76	1.8978e-07	7.65958e-08
		1.72	1.86168e-07	7.48024e-08
		1.68	1.81704e-07	7.32461e-08
		1.64	1.77801e-07	7.21813e-08
		1.6	1.73315e-07	6.99419e-08
		1.56	1.69152e-07	6.85595e-08
		1.52	1.63633e-07	6.56473e-08
		1.48	1.60582e-07	6.47816e-08
		1.44	1.56087e-07	6.28236e-08
		1.4	1.50407e-07	6.11042e-08
		1.36	1.46339e-07	5.95469e-08
		1.32	1.40431e-07	5.75856e-08
		1.28	1.35875e-07	5.54402e-08
		1.24	1.32481e-07	5.34659e-08
		1.2	1.27593e-07	5.19653e-08
		1.16	1.23569e-07	5.0395e-08
		1.12	1.19794e-07	4.87215e-08
		1.08	1.1597e-07	4.72073e-08
		1.04	1.10662e-07	4.48481e-08
		1	1.07182e-07	4.32059e-08
		0.96	1.01828e-07	4.17371e-08
		0.92	9.69904e-08	3.94767e-08
		0.88	9.30056e-08	3.75408e-08
		0.84	8.84536e-08	3.56184e-08
		0.8	8.42424e-08	3.38126e-08
		0.76	7.97272e-08	3.2306e-08
		0.72	7.56736e-08	3.06634e-08
		0.68	7.18872e-08	2.90288e-08
		0.64	6.68032e-08	2.70583e-08
		0.6	6.3276e-08	2.55868e-08
		0.56	5.87016e-08	2.37751e-08
		0.52	5.35848e-08	2.13705e-08
		0.48	4.95422e-08	1.98967e-08
		0.44	4.52388e-08	1.82712e-08
		0.4	4.12649e-08	1.67946e-08
		0.36	3.73024e-08	1.49296e-08
		0.32	3.29337e-08	1.32421e-08
		0.28	2.85618e-08	1.15397e-08
		0.24	2.43283e-08	9.80138e-09
		0.2	2.02101e-08	7.94567e-09
		0.16	1.61854e-08	6.43345e-09
		0.12	1.21158e-08	4.81421e-09
		0.08	8.06584e-09	3.17218e-09
		0.04	4.02714e-09	1.58869e-09
		0	-9.95672e-12	-6.1256e-12
		-0.04	-4.00284e-09	-1.59778e-09
		-0.08	-7.98456e-09	-3.07379e-09
		-0.12	-1.19926e-08	-4.57925e-09
		-0.16	-1.58678e-08	-6.10794e-09
		-0.2	-1.96134e-08	-7.76606e-09
		-0.24	-2.33397e-08	-9.29745e-09
		-0.28	-2.72244e-08	-1.08684e-08
		-0.32	-3.06358e-08	-1.19841e-08
		-0.36	-3.41411e-08	-1.35132e-08
		-0.4	-3.76234e-08	-1.48585e-08
		-0.44	-4.05974e-08	-1.61435e-08
		-0.48	-4.31604e-08	-1.76021e-08
		-0.52	-4.69042e-08	-1.89574e-08
		-0.56	-4.95606e-08	-2.01775e-08
		-0.6	-5.29259e-08	-2.14172e-08
		-0.64	-5.60282e-08	-2.27833e-08
		-0.68	-6.04024e-08	-2.43745e-08
		-0.72	-6.27768e-08	-2.50333e-08
		-0.76	-6.75592e-08	-2.7189e-08
		-0.8	-7.02696e-08	-2.86103e-08
		-0.84	-7.33008e-08	-3.04614e-08
		-0.88	-7.82496e-08	-3.25652e-08
		-0.92	-8.14088e-08	-3.33277e-08
		-0.96	-8.61136e-08	-3.512e-08
		-1	-8.91256e-08	-3.69619e-08
		-1.04	-9.03448e-08	-3.78464e-08
		-1.08	-9.5008e-08	-3.85387e-08
		-1.12	-9.88472e-08	-4.09396e-08
		-1.16	-1.01958e-07	-4.26395e-08
		-1.2	-1.06213e-07	-4.36973e-08
		-1.24	-1.09767e-07	-4.5238e-08
		-1.28	-1.15642e-07	-4.71712e-08
		-1.32	-1.19835e-07	-4.7992e-08
		-1.36	-1.24274e-07	-4.94397e-08
		-1.4	-1.29421e-07	-5.15943e-08
		-1.44	-1.31642e-07	-5.24227e-08
		-1.48	-1.36726e-07	-5.45697e-08
		-1.52	-1.4149e-07	-5.62442e-08
		-1.56	-1.44681e-07	-5.74501e-08
		-1.6	-1.46732e-07	-6.0251e-08
		-1.64	-1.4946e-07	-6.12841e-08
		-1.68	-1.53796e-07	-6.37319e-08
		-1.72	-1.57402e-07	-6.52714e-08
		-1.76	-1.61753e-07	-6.76609e-08
		-1.8	-1.64673e-07	-7.01735e-08
		-1.84	-1.683e-07	-7.01028e-08
		-1.88	-1.72743e-07	-7.24788e-08
		-1.92	-1.78064e-07	-7.38704e-08
		-1.96	-1.80852e-07	-7.53678e-08
		-2	-1.84806e-07	-7.59224e-08

## Sheet: Figure 5b
Figure 5b
		Power density	Responsivity	Photocurrent
		1.61202	799.244	2e-07
		1.14414	957.171	1.7e-07
		0.81387	870.674	1.1e-07
		0.47967	1074.39	8e-08
		0.1612	2397.73	6e-08
		0.10262	2950.47	4.7e-08
		0.02084	8037.68	2.6e-08

## Sheet: Figure 5c
Figure 5c		Time	Photocurrent
		0.02	54.34
		0.05	61.07
		0.08	60.96
		0.11	48.54
		0.14	58.1
		0.17	61.91
		0.2	69.59
		0.23	63.3
		0.26	74.85
		0.29	57.22
		0.32	44.07
		0.35	22.77
		0.38	50.99
		0.41	59.03
		0.44	39.45
		0.47	52.63
		0.5	47.86
		0.53	53.34
		0.56	46
		0.59	67.1
		0.62	64.35
		0.65	50.03
		0.68	45.7
		0.71	49.88
		0.74	40.85
		0.77	30.15
		0.8	50.22
		0.83	49.9
		0.86	28.36
		0.89	35.68
		0.92	38.16
		0.95	16.61
		0.98	18.87
		1.01	21.96
		1.04	53.6
		1.07	25.65
		1.1	14.85
		1.13	33.03
		1.16	37.77
		1.19	24.84
		1.22	10.6
		1.25	7.17
		1.28	39.93
		1.31	29.66
		1.34	23.61
		1.37	24.27
		1.4	12.47
		1.43	15.42
		1.46	6.64
		1.49	210.77
		1.52	242.63
		1.55	233.69
		1.58	186.03
		1.61	197.84
		1.64	192.63
		1.67	212.5
		1.7	220.9
		1.73	226.71
		1.76	235.65
		1.79	235
		1.82	225.25
		1.85	215.88
		1.88	200.52
		1.91	194.61
		1.94	218.12
		1.97	220.59
		2	226.55
		2.03	224.55
		2.06	216.13
		2.09	232.97
		2.12	249.49
		2.15	246.86
		2.18	236.62
		2.21	252.23
		2.24	243.65
		2.27	257.03
		2.3	249.85
		2.33	254.32
		2.36	244.39
		2.39	245.79
		2.42	249.78
		2.45	259.08
		2.48	251.76
		2.51	217.59
		2.54	217.91
		2.57	230.6
		2.6	249.2
		2.63	263.49
		2.66	267.29
		2.69	253.55
		2.72	258.74
		2.75	278.38
		2.78	266.59
		2.81	259.31
		2.84	231.26
		2.87	239.64
		2.9	254.41
		2.93	227.49
		2.96	246.31
		2.99	265.93
		3.02	264.52
		3.05	277.26
		3.08	277.32
		3.11	265.06
		3.14	258.73
		3.17	253.98
		3.2	255.57
		3.23	260.48
		3.26	244.15
		3.29	244.82
		3.32	239.34
		3.35	262.94
		3.38	248.78
		3.41	258.56
		3.44	233.76
		3.47	223.24
		3.5	217.1
		3.53	211.15
		3.56	197.49
		3.59	243.44
		3.62	225.2
		3.65	241.2
		3.68	262.73
		3.71	273
		3.74	289.38
		3.77	281.09
		3.8	291.97
		3.83	260.36
		3.86	268.73
		3.89	267.61
		3.92	267.41
		3.95	281.35
		3.98	279.39
		4.01	270.6
		4.04	257.82
		4.07	263.59
		4.1	270.24
		4.13	277.22
		4.16	267.82
		4.19	260.21
		4.22	266.5
		4.25	254.66
		4.28	250.65
		4.31	264.38
		4.34	267.04
		4.37	263.04
		4.4	286.51
		4.43	277.14
		4.46	279.53
		4.49	268.43
		4.52	279.17
		4.55	288.54
		4.58	294.45
		4.61	261.15
		4.64	264.07
		4.67	252.94
		4.7	283.91
		4.73	298.98
		4.76	295.54
		4.79	321.2
		4.82	293.05
		4.85	285.64
		4.88	278.92
		4.91	275.87
		4.94	268.25
		4.97	262.26
		5	270.3
		5.03	284.44
		5.06	310.23
		5.09	306.79
		5.12	304.3
		5.15	299.65
		5.18	261.66
		5.21	270.82
		5.24	273.08
		5.27	282.18
		5.3	286.73
		5.33	287.75
		5.36	283.37
		5.39	282.5
		5.42	287.21
		5.45	282.71
		5.48	259.12
		5.51	270.7
		5.54	272.28
		5.57	268.79
		5.6	264.73
		5.63	265.33
		5.66	258.6
		5.69	250.16
		5.72	276.47
		5.75	285.79
		5.78	256.59
		5.81	260.42
		5.84	279.7
		5.87	286.59
		5.9	283.77
		5.93	279.2
		5.96	299.11
		5.99	302.96
		6.02	285.21
		6.05	287.96
		6.08	273.47
		6.11	284.88
		6.14	266.71
		6.17	266.2
		6.2	263.61
		6.23	257.71
		6.26	245.7
		6.29	260.21
		6.32	274.74
		6.35	276.59
		6.38	269.93
		6.41	280.4
		6.44	274.23
		6.47	220.04
		6.5	118.62
		6.53	91.69
		6.56	66.85
		6.59	65.02
		6.62	84.45
		6.65	94.02
		6.68	75.03
		6.71	74.94
		6.74	73.59
		6.77	68.85
		6.8	84.31
		6.83	69.49
		6.86	54.35
		6.89	57.15
		6.92	73.47
		6.95	85.06
		6.98	43.31
		7.01	58.42
		7.04	53.3
		7.07	35.63
		7.1	43.47
		7.13	59.7
		7.16	65.47
		7.19	54.96
		7.22	73.02
		7.25	72.41
		7.28	70.55
		7.31	56.89
		7.34	57.29
		7.37	67.26
		7.4	86.95
		7.43	79.99
		7.46	74.14
		7.49	76.04
		7.52	87.92
		7.55	73.11
		7.58	75.41
		7.61	85.97
		7.64	81.73
		7.67	83.38
		7.7	89.49
		7.73	70.87
		7.76	72.93
		7.79	73.75
		7.82	61.64
		7.85	77.61
		7.88	63.33
		7.91	49.82
		7.94	78.9
		7.97	69.94
		8	64.11
		8.03	73.9
		8.06	86.29
		8.09	80.91
		8.12	71.88
		8.15	72.9
		8.18	70.78
		8.21	86.96
		8.24	90.99
		8.27	84.87
		8.3	71.05
		8.33	66.8
		8.36	72.27
		8.39	86.7
		8.42	66.3
		8.45	58.17
		8.48	70.1
		8.51	73.05
		8.54	66.43
		8.57	72.35
		8.6	74.62
		8.63	59.68
		8.66	52.78
		8.69	63.17
		8.72	45.09
		8.75	64.5
		8.78	61.1
		8.81	57.55
		8.84	50.5
		8.87	64.24
		8.9	60.03
		8.93	54.84
		8.96	54.41
		8.99	71.59
		9.02	74.62
		9.05	58.94
		9.08	79.16
		9.11	65.85
		9.14	69.68
		9.17	57.47
		9.2	68.54
		9.23	69.72
		9.26	57.7
		9.29	53.91
		9.32	50.53
		9.35	46.94
		9.38	41.88
		9.41	53.68
		9.44	58.15
		9.47	71.04
		9.5	53.12
		9.53	60.03
		9.56	46.65
		9.59	77.22
		9.62	64.28
		9.65	55.48
		9.68	70.82
		9.71	71.28
		9.74	60.74
		9.77	78.89
		9.8	65
		9.83	87.02
		9.86	100.8
		9.89	93.44
		9.92	93.29
		9.95	109.19
		9.98	84.68
		10.01	88.44
		10.04	78.24
		10.07	82.27
		10.1	90.57
		10.13	72.03
		10.16	65.09
		10.19	76.68
		10.22	65.66
		10.25	76.42
		10.28	66.24
		10.31	69.56
		10.34	75.23
		10.37	61.35
		10.4	57.62
		10.43	57.5
		10.46	78.78
		10.49	78.99
		10.52	62.37
		10.55	44.51
		10.58	56.07
		10.61	73.71
		10.64	78.5
		10.67	71.65
		10.7	67.29
		10.73	54.15
		10.76	74.03
		10.79	81.6
		10.82	74.6
		10.85	80.84
		10.88	87.72
		10.91	64.44
		10.94	78.49
		10.97	66.58
		11	56.73
		11.03	75.69
		11.06	58.82
		11.09	40.83
		11.12	53.29
		11.15	45.68
		11.18	48.85
		11.21	17.43
		11.24	18.18
		11.27	36.92
		11.3	50.17
		11.33	38.28
		11.36	44.64
		11.39	37.03
		11.42	46.8
		11.45	50.65
		11.48	138.64
		11.51	240.68
		11.54	198.84
		11.57	204.21
		11.6	215.04
		11.63	205.13
		11.66	203.38
		11.69	234.05
		11.72	256.06
		11.75	243.66
		11.78	260.39
		11.81	233.55
		11.84	240.55
		11.87	227.54
		11.9	222.85
		11.93	242.5
		11.96	227.56
		11.99	246.64
		12.02	242.74
		12.05	253.79
		12.08	258.9
		12.11	268.9
		12.14	223.67
		12.17	246.65
		12.2	240.44
		12.23	239.38
		12.26	223.49
		12.29	232.17
		12.32	225.69
		12.35	220.38
		12.38	240.74
		12.41	242.27
		12.44	257.56
		12.47	271.16
		12.5	252.16
		12.53	287.31
		12.56	262.39
		12.59	250.55
		12.62	260.67
		12.65	257.33
		12.68	251.9
		12.71	250.02
		12.74	255.31
		12.77	262.97
		12.8	247.55
		12.83	235.22
		12.86	257.24
		12.89	249.07
		12.92	231.66
		12.95	229.41
		12.98	262.16
		13.01	265.38
		13.04	269.45
		13.07	280.08
		13.1	267.56
		13.13	291.76
		13.16	287.79
		13.19	268.57
		13.22	278.85
		13.25	275.23
		13.28	263.66
		13.31	262.51
		13.34	254.29
		13.37	262.2
		13.4	279.49
		13.43	283.96
		13.46	282.27
		13.49	274.87
		13.52	300.51
		13.55	300.63
		13.58	303.35
		13.61	326.27
		13.64	315.13
		13.67	309.05
		13.7	301.53
		13.73	299.93
		13.76	312.61
		13.79	317.21
		13.82	324.06
		13.85	302.74
		13.88	287.1
		13.91	285.58
		13.94	268.25
		13.97	276.58
		14	280.99
		14.03	286.28
		14.06	276.9
		14.09	272.87
		14.12	279.83
		14.15	270.12
		14.18	268.64
		14.21	275.9
		14.24	279.32
		14.27	266.01
		14.3	268.94
		14.33	277.86
		14.36	274.99
		14.39	284.73
		14.42	286.78
		14.45	285.08
		14.48	274.22
		14.51	281.51
		14.54	264.04
		14.57	270.94
		14.6	258.77
		14.63	267.61
		14.66	278.42
		14.69	268.88
		14.72	277.81
		14.75	291.91
		14.78	292.36
		14.81	309.66
		14.84	305.65
		14.87	296.05
		14.9	299.37
		14.93	291.08
		14.96	284.68
		14.99	298.69
		15.02	306.52
		15.05	302.84
		15.08	302.52
		15.11	277.54
		15.14	286.54
		15.17	286.25
		15.2	297.1
		15.23	307.29
		15.26	292.97
		15.29	294.58
		15.32	305.06
		15.35	310.93
		15.38	314.07
		15.41	297.48
		15.44	300.98
		15.47	294.83
		15.5	282.54
		15.53	281.53
		15.56	285.43
		15.59	290.41
		15.62	293.18
		15.65	297.87
		15.68	284.12
		15.71	285.2
		15.74	285.34
		15.77	302.06
		15.8	289.77
		15.83	284.76
		15.86	295.16
		15.89	319.75
		15.92	323.3
		15.95	306.14
		15.98	304.82
		16.01	301.59
		16.04	304.81
		16.07	278.21
		16.1	300.08
		16.13	309.87
		16.16	310.25
		16.19	327.65
		16.22	308.12
		16.25	313.28
		16.28	310.7
		16.31	303.61
		16.34	304.36
		16.37	291.37
		16.4	299.1
		16.43	293.48
		16.46	314.61
		16.49	163.33
		16.52	148.88
		16.55	147.43
		16.58	154.65
		16.61	154.56
		16.64	148.11
		16.67	142.48
		16.7	141.94
		16.73	163.01
		16.76	150.54
		16.79	132.84
		16.82	132.67
		16.85	126.17
		16.88	118.14
		16.91	129.86
		16.94	156.31
		16.97	154.87
		17	131.36
		17.03	130.26
		17.06	111.97
		17.09	126.39
		17.12	120.29
		17.15	122.62
		17.18	130.56
		17.21	120.48
		17.24	117.55
		17.27	127.16
		17.3	130.46
		17.33	115.45
		17.36	131.15
		17.39	144.74
		17.42	142.15
		17.45	133.22
		17.48	118.75
		17.51	130.53
		17.54	144.99
		17.57	140.82
		17.6	139.22
		17.63	126.9
		17.66	122.4
		17.69	108.68
		17.72	116.3
		17.75	91.3
		17.78	95.21
		17.81	103.28
		17.84	94.68
		17.87	98.55
		17.9	98.74
		17.93	86.21
		17.96	102.96
		17.99	106.48
		18.02	137.91
		18.05	128.42
		18.08	118.75
		18.11	140.54
		18.14	145.27
		18.17	151.06
		18.2	154.91
		18.23	136.56
		18.26	122.42
		18.29	109.43
		18.32	117.49
		18.35	103.73
		18.38	99.77
		18.41	131.91
		18.44	97.2
		18.47	111.95
		18.5	120.78
		18.53	93.65
		18.56	92.54
		18.59	65.71
		18.62	95.61
		18.65	81.05
		18.68	91.64
		18.71	88.69
		18.74	82.74
		18.77	67.9
		18.8	61.01
		18.83	36.46
		18.86	67.54
		18.89	78.29
		18.92	77.28
		18.95	70.69
		18.98	62.67
		19.01	77.39
		19.04	96.75
		19.07	70.29
		19.1	53.59
		19.13	75.23
		19.16	64.93
		19.19	76.74
		19.22	85.09
		19.25	59.02
		19.28	62.09
		19.31	78.08
		19.34	66.34
		19.37	69.53
		19.4	45.6
		19.43	51.49
		19.46	43.99
		19.49	66.27
		19.52	62.25
		19.55	84.99
		19.58	83.64
		19.61	91.03
		19.64	75.87
		19.67	75.59
		19.7	65.23
		19.73	87.64
		19.76	64.78
		19.79	53.75
		19.82	51.21
		19.85	79.24
		19.88	91.99
		19.91	91.14
		19.94	59.19
		19.97	95.55
		20	79.92
		20.03	79.42
		20.06	92.08
		20.09	89.45
		20.12	43.63
		20.15	57.21
		20.18	55.95
		20.21	69.12
		20.24	94.17
		20.27	66.58
		20.3	40.94
		20.33	-7.95
		20.36	12.49
		20.39	41.42
		20.42	59.29
		20.45	57.88
		20.48	49.27
		20.51	27.21
		20.54	17.53
		20.57	27.66
		20.6	21.85
		20.63	51.21
		20.66	54.15
		20.69	58.19
		20.72	71.07
		20.75	75.02
		20.78	71.11
		20.81	59.22
		20.84	97.17
		20.87	86.66
		20.9	62.26
		20.93	55.52
		20.96	49.28
		20.99	40
		21.02	35.73
		21.05	54.72
		21.08	74.05
		21.11	59.9
		21.14	59.32
		21.17	47.72
		21.2	56.05
		21.23	42.95
		21.26	64.15
		21.29	59.19
		21.32	59.12
		21.35	59.48
		21.38	91.53
		21.41	89.09
		21.44	73.57
		21.47	90.78
		21.5	223.26
		21.53	233.65
		21.56	229.45
		21.59	237.58
		21.62	230.5
		21.65	232.48
		21.68	221.83
		21.71	220.59
		21.74	235.32
		21.77	239.42
		21.8	247.33
		21.83	252.49
		21.86	240.49
		21.89	239.23
		21.92	223.08
		21.95	221.37
		21.98	220.42
		22.01	220.54
		22.04	227.58
		22.07	247.26
		22.1	261.68
		22.13	290.46
		22.16	296.55
		22.19	264.68
		22.22	268.31
		22.25	265.47
		22.28	271.07
		22.31	266.69
		22.34	265.86
		22.37	257.86
		22.4	265.02
		22.43	248.86
		22.46	267.57
		22.49	226.39
		22.52	252.25
		22.55	243.65
		22.58	246.93
		22.61	234.5
		22.64	246.39
		22.67	259.36
		22.7	243.74
		22.73	245.51
		22.76	256.58
		22.79	265.33
		22.82	261.04
		22.85	267.01
		22.88	268.35
		22.91	271.68
		22.94	279.49
		22.97	294.3
		23	269.85
		23.03	250.05
		23.06	285.51
		23.09	308.96
		23.12	322.86
		23.15	322
		23.18	306.48
		23.21	318.43
		23.24	326.74
		23.27	319.03
		23.3	321.04
		23.33	311.57
		23.36	314.18
		23.39	302.66
		23.42	298.88
		23.45	298.82
		23.48	305.71
		23.51	285.78
		23.54	291.17
		23.57	269.88
		23.6	266.87
		23.63	239.24
		23.66	275.02
		23.69	309.19
		23.72	291.29
		23.75	266.68
		23.78	289.11
		23.81	295
		23.84	289.79
		23.87	292.55
		23.9	307.42
		23.93	295.52
		23.96	295.85
		23.99	281.87
		24.02	308.19
		24.05	302.48
		24.08	297.9
		24.11	301.81
		24.14	320.1
		24.17	325.44
		24.2	311.53
		24.23	302.04
		24.26	299.92
		24.29	299.12
		24.32	296.37
		24.35	300.13
		24.38	303.66
		24.41	309.43
		24.44	314.06
		24.47	306.53
		24.5	313.35
		24.53	338.65
		24.56	330.3
		24.59	330.45
		24.62	312.12
		24.65	301.25
		24.68	296.49
		24.71	321.33
		24.74	324.28
		24.77	323.4
		24.8	328.6
		24.83	332.3
		24.86	345.68
		24.89	310.87
		24.92	329.72
		24.95	321.02
		24.98	315.87
		25.01	319.89
		25.04	317.91
		25.07	315.41
		25.1	318.38
		25.13	344.75
		25.16	343.12
		25.19	345
		25.22	333.33
		25.25	306.46
		25.28	308.55
		25.31	301.12
		25.34	309.09
		25.37	314.45
		25.4	323.81
		25.43	330
		25.46	328.19
		25.49	309.83
		25.52	314.55
		25.55	320.46
		25.58	325.43
		25.61	340.08
		25.64	316.63
		25.67	311.37
		25.7	314.88
		25.73	326.81
		25.76	324.85
		25.79	303.01
		25.82	301.58
		25.85	295.19
		25.88	293.88
		25.91	293.03
		25.94	308.68
		25.97	297.22
		26	270.44
		26.03	279.85
		26.06	278.11
		26.09	290.73
		26.12	283.31
		26.15	268.16
		26.18	274.67
		26.21	277.1
		26.24	269.31
		26.27	265.52
		26.3	291.46
		26.33	321.82
		26.36	309.28
		26.39	301.92
		26.42	289.99
		26.45	295.59
		26.48	166.6
		26.51	135.58
		26.54	125.48
		26.57	124.52
		26.6	123.93
		26.63	108.74
		26.66	99.73
		26.69	96.77
		26.72	115.9
		26.75	107.37
		26.78	120.76
		26.81	121.42
		26.84	103.68
		26.87	102.57
		26.9	98.74
		26.93	114.06
		26.96	139.26
		26.99	124.54
		27.02	114.43
		27.05	98.54
		27.08	93.8
		27.11	99.59
		27.14	82.22
		27.17	81.3
		27.2	77.42
		27.23	98.25
		27.26	96.63
		27.29	107.43
		27.32	90.22
		27.35	93.83
		27.38	78.91
		27.41	94.97
		27.44	106.78
		27.47	103.88
		27.5	121.88
		27.53	141.5
		27.56	140.33
		27.59	147.12
		27.62	132.63
		27.65	134.96
		27.68	141.11
		27.71	127.29
		27.74	122.43
		27.77	94.64
		27.8	107.8
		27.83	118.19
		27.86	109.03
		27.89	98.07
		27.92	107.16
		27.95	90.76
		27.98	95.45
		28.01	90.04
		28.04	106
		28.07	116.34
		28.1	145.85
		28.13	130.62
		28.16	128.37
		28.19	114.52
		28.22	86.66
		28.25	96.4
		28.28	99.77
		28.31	94.76
		28.34	95.17
		28.37	86.27
		28.4	91.78
		28.43	85.83
		28.46	78.07
		28.49	69.04
		28.52	61.62
		28.55	86.52
		28.58	74.57
		28.61	62.68
		28.64	75.5
		28.67	62.46
		28.7	66.72
		28.73	77.49
		28.76	109.04
		28.79	99.99
		28.82	112.28
		28.85	126.47
		28.88	118.83
		28.91	122.9
		28.94	115.29
		28.97	119.05
		29	110.16
		29.03	105.67
		29.06	99.91
		29.09	97.9
		29.12	104.14
		29.15	90.48
		29.18	105.03
		29.21	95
		29.24	107.38
		29.27	107.19
		29.3	102.72
		29.33	96.43
		29.36	105.6
		29.39	100.77
		29.42	93.48
		29.45	83.13
		29.48	87.77
		29.51	83.05
		29.54	107.19
		29.57	92.38
		29.6	69.18
		29.63	74.78
		29.66	74.55
		29.69	84.99
		29.72	115.48
		29.75	102.72
		29.78	96.25
		29.81	74.89
		29.84	97.55
		29.87	78.23
		29.9	100.41
		29.93	86.94
		29.96	89.22
		29.99	74.06
		30.02	96.36
		30.05	69.08
		30.08	96.15
		30.11	85.74
		30.14	74.05
		30.17	85.59
		30.2	109.35
		30.23	109.39
		30.26	98.31
		30.29	91.88
		30.32	79.62
		30.35	83.68
		30.38	83.44
		30.41	101.58
		30.44	87.48
		30.47	84.43
		30.5	95.69
		30.53	114.51
		30.56	110.81
		30.59	94.07
		30.62	99.17
		30.65	71.99
		30.68	86.43
		30.71	63.94
		30.74	60.44
		30.77	67.95
		30.8	50.69
		30.83	81.88
		30.86	95.88
		30.89	99.65
		30.92	90.13
		30.95	96.66
		30.98	96.93
		31.01	99.02
		31.04	93.37
		31.07	89.49
		31.1	94.27
		31.13	86.33
		31.16	80.78
		31.19	76.24
		31.22	89.28
		31.25	93.34
		31.28	100.68
		31.31	83.48
		31.34	94.66
		31.37	90.12
		31.4	110.08
		31.43	104.49
		31.46	92.5
		31.49	267.15
		31.52	280.45
		31.55	270.9
		31.58	309.59
		31.61	296.85
		31.64	279.27
		31.67	294.4
		31.7	293.19
		31.73	292.59
		31.76	292.3
		31.79	301.27
		31.82	291.65
		31.85	281.1
		31.88	294.87
		31.91	292.63
		31.94	285.68
		31.97	301.52
		32	287.71
		32.03	289.91
		32.06	289.45
		32.09	288.89
		32.12	281.24
		32.15	298.53
		32.18	308.76
		32.21	312.25
		32.24	293.95
		32.27	304.79
		32.3	296.08
		32.33	287.88
		32.36	270.95
		32.39	303.65
		32.42	287.94
		32.45	291.65
		32.48	287.01
		32.51	292.2
		32.54	286.06
		32.57	268.2
		32.6	305.29
		32.63	316.77
		32.66	329.84
		32.69	345.67
		32.72	343.55
		32.75	329.62
		32.78	333.04
		32.81	297.97
		32.84	300.06
		32.87	290.58
		32.9	316.1
		32.93	302.33
		32.96	293.7
		32.99	259.79
		33.02	289.8
		33.05	285.17
		33.08	283.72
		33.11	265.3
		33.14	263.28
		33.17	278.37
		33.2	272.94
		33.23	287.41
		33.26	290.8
		33.29	299.41
		33.32	294.59
		33.35	280.56
		33.38	279.5
		33.41	277.67
		33.44	261.76
		33.47	237.76
		33.5	245.94
		33.53	233.08
		33.56	221.78
		33.59	225.58
		33.62	209.22
		33.65	216.51
		33.68	217.23
		33.71	244.06
		33.74	252.17
		33.77	255
		33.8	259.76
		33.83	272.77
		33.86	276.91
		33.89	279.06
		33.92	268.92
		33.95	264.4
		33.98	261.75
		34.01	255.24
		34.04	265.1
		34.07	274.28
		34.1	270.22
		34.13	291.42
		34.16	294.3
		34.19	311.22
		34.22	295.66
		34.25	323.71
		34.28	349.68
		34.31	328.39
		34.34	306.94
		34.37	310.34
		34.4	320.61
		34.43	313.7
		34.46	313.28
		34.49	279.31
		34.52	276.12
		34.55	282.29
		34.58	293.36
		34.61	288.43
		34.64	278.81
		34.67	300.87
		34.7	295.44
		34.73	295.58
		34.76	293.21
		34.79	292.13
		34.82	287.16
		34.85	273.2
		34.88	279.8
		34.91	267.86
		34.94	243.84
		34.97	268.12
		35	230.01
		35.03	252.78
		35.06	278.27
		35.09	263.42
		35.12	270.93
		35.15	272.6
		35.18	281.56
		35.21	310.6
		35.24	281.46
		35.27	273.21
		35.3	285.64
		35.33	261.12
		35.36	231.7
		35.39	250.33
		35.42	243.67
		35.45	251.11
		35.48	249.13
		35.51	250.71
		35.54	250.49
		35.57	242.83
		35.6	256.08
		35.63	263.9
		35.66	275.9
		35.69	281.71
		35.72	294.32
		35.75	298.73
		35.78	297.77
		35.81	285.5
		35.84	273.17
		35.87	297.11
		35.9	297.73
		35.93	275.65
		35.96	265.03
		35.99	289.09
		36.02	291.66
		36.05	289.8
		36.08	291.35
		36.11	296.1
		36.14	282.86
		36.17	299.69
		36.2	289.79
		36.23	278.56
		36.26	261.37
		36.29	276.03
		36.32	254.7
		36.35	248.8
		36.38	255.02
		36.41	261.74
		36.44	261.96
		36.47	202.07
		36.5	111.96
		36.53	114.88
		36.56	122.07
		36.59	115.12
		36.62	116.74
		36.65	109.29
		36.68	88.79
		36.71	61.14
		36.74	54.29
		36.77	70.66
		36.8	46.72
		36.83	48.36
		36.86	49.71
		36.89	62.73
		36.92	56.67
		36.95	64.02
		36.98	47.19
		37.01	37.67
		37.04	50.19
		37.07	61.44
		37.1	77.21
		37.13	73.68
		37.16	66.74
		37.19	85.8
		37.22	50.43
		37.25	60.93
		37.28	61.34
		37.31	57.22
		37.34	38.99
		37.37	48.11
		37.4	47.72
		37.43	29.8
		37.46	29.37
		37.49	52.36
		37.52	54.94
		37.55	40.91
		37.58	38.9
		37.61	46.24
		37.64	48.04
		37.67	26.89
		37.7	43.87
		37.73	32.58
		37.76	26.47
		37.79	37
		37.82	54.16
		37.85	50.99
		37.88	37.92
		37.91	46.49
		37.94	29.73
		37.97	31
		38	41.16
		38.03	52.17
		38.06	45.13
		38.09	54.03
		38.12	62.47
		38.15	50.82
		38.18	76.8
		38.21	63.13
		38.24	68.3
		38.27	67.54
		38.3	84.63
		38.33	76.34
		38.36	102.86
		38.39	83.39
		38.42	88.85
		38.45	76.08
		38.48	81.13
		38.51	71.93
		38.54	77.43
		38.57	76.17
		38.6	75.67
		38.63	84.69
		38.66	74.68
		38.69	73.56
		38.72	66.78
		38.75	55.59
		38.78	83.03
		38.81	61.37
		38.84	60.8
		38.87	46.72
		38.9	64.3
		38.93	56.12
		38.96	53.34
		38.99	43.54
		39.02	45.11
		39.05	24
		39.08	46.16
		39.11	27.87
		39.14	16.29
		39.17	36.97
		39.2	55.84
		39.23	71.7
		39.26	54.98
		39.29	47.26
		39.32	33.28
		39.35	42.15
		39.38	48.46
		39.41	34.39
		39.44	50.82
		39.47	27.18
		39.5	30.31
		39.53	15.81
		39.56	5.33
		39.59	19.71
		39.62	20.08
		39.65	2.24
		39.68	22.6
		39.71	2.5
		39.74	23.63
		39.77	14.43
		39.8	23.25
		39.83	38.81
		39.86	17.89
		39.89	26.1
		39.92	19.17
		39.95	37.02
		39.98	36.36
		40.01	3.99
		40.04	-7.24
		40.07	6.96
		40.1	14.42
		40.13	3.32
		40.16	29.02
		40.19	35.92
		40.22	24.59
		40.25	19.51
		40.28	-10.51
		40.31	11.6
		40.34	17.1
		40.37	13.03
		40.4	7.56
		40.43	28.44
		40.46	12.36
		40.49	13.26
		40.52	-5.82
		40.55	-9.52
		40.58	14.64
		40.61	13.15
		40.64	18.96
		40.67	16.21
		40.7	7.72
		40.73	7.99
		40.76	-2.23
		40.79	-4.22
		40.82	24.98
		40.85	13.47
		40.88	22.13
		40.91	33.03
		40.94	32.46
		40.97	34.91
		41	37.38
		41.03	36.7
		41.06	32.21
		41.09	20.89
		41.12	19.73
		41.15	9.49
		41.18	13.09
		41.21	0.07
		41.24	22.54
		41.27	3.31
		41.3	-3.1
		41.33	3.02
		41.36	-15.38
		41.39	-13.27
		41.42	-3.83
		41.45	7.01
		41.48	108.45
		41.51	185.92
		41.54	179.22
		41.57	186.28
		41.6	187.39
		41.63	188.49
		41.66	202.55
		41.69	225.9
		41.72	211.23
		41.75	204.26
		41.78	207.29
		41.81	191
		41.84	209.06
		41.87	221.73
		41.9	212.81
		41.93	218.46
		41.96	222.53
		41.99	223.27
		42.02	234.74
		42.05	219.94
		42.08	221.99
		42.11	235.17
		42.14	233.68
		42.17	235.77
		42.2	232.78
		42.23	246.34
		42.26	240.47
		42.29	231.92
		42.32	230.09
		42.35	216.43
		42.38	227.53
		42.41	226
		42.44	226.91
		42.47	226.15
		42.5	227.23
		42.53	226.91
		42.56	221.13
		42.59	233.29
		42.62	232.93
		42.65	226.98
		42.68	232.14
		42.71	260.11
		42.74	263.76
		42.77	249.98
		42.8	247.65
		42.83	253.92
		42.86	244.87
		42.89	260.05
		42.92	258.09
		42.95	256.22
		42.98	247.26
		43.01	259.3
		43.04	246.71
		43.07	249.37
		43.1	257.81
		43.13	251.69
		43.16	252.59
		43.19	253.28
		43.22	259.27
		43.25	261.25
		43.28	270.14
		43.31	274.78
		43.34	244.83
		43.37	249.4
		43.4	254.55
		43.43	246.2
		43.46	234.97
		43.49	226.86
		43.52	222.29
		43.55	252.06
		43.58	263.31
		43.61	272.89
		43.64	274.17
		43.67	283.83
		43.7	267.09
		43.73	263.82
		43.76	281.75
		43.79	294.72
		43.82	283.62
		43.85	292.9
		43.88	309.38
		43.91	326.19
		43.94	314.96
		43.97	283.92
		44	274.5
		44.03	250.74
		44.06	276.85
		44.09	279.37
		44.12	280.87
		44.15	270.1
		44.18	281.85
		44.21	286.04
		44.24	274.34
		44.27	285.56
		44.3	295.18
		44.33	283.78
		44.36	302.53
		44.39	284.66
		44.42	282.59
		44.45	288.6
		44.48	275.89
		44.51	280.04
		44.54	294.75
		44.57	312.4
		44.6	315.39
		44.63	295.77
		44.66	312.31
		44.69	313.47
		44.72	311.1
		44.75	303.15
		44.78	308.87
		44.81	289.47
		44.84	308.92
		44.87	324.2
		44.9	326.8
		44.93	307.87
		44.96	299.82
		44.99	286.59
		45.02	310.21
		45.05	312.73
		45.08	296.68
		45.11	294.59
		45.14	280.3
		45.17	296.66
		45.2	309.43
		45.23	305.66
		45.26	280.56
		45.29	264.98
		45.32	278.48
		45.35	287.38
		45.38	273.22
		45.41	251.25
		45.44	250.12
		45.47	253.56
		45.5	265.26
		45.53	270.58
		45.56	258.78
		45.59	240.35
		45.62	246.52
		45.65	264.07
		45.68	264.53
		45.71	275.46
		45.74	283.39
		45.77	269.65
		45.8	270.92
		45.83	263.43
		45.86	262.26
		45.89	272.73
		45.92	288.26
		45.95	278.82
		45.98	253
		46.01	261.41
		46.04	277.98
		46.07	259.01
		46.1	275.87
		46.13	296.31
		46.16	268.5
		46.19	263.12
		46.22	263.61
		46.25	264.27
		46.28	282.74
		46.31	268.27
		46.34	279.05
		46.37	286.55
		46.4	272.33
		46.43	283.91
		46.46	286.38
		46.49	129.71
		46.52	122.94
		46.55	129.51
		46.58	114.4
		46.61	136.04
		46.64	116.03
		46.67	130.26
		46.7	136.63
		46.73	139.78
		46.76	120.71
		46.79	138.08
		46.82	122.95
		46.85	108.59
		46.88	138.35
		46.91	124.52
		46.94	129.33
		46.97	110.36
		47	81.94
		47.03	76.27
		47.06	87.05
		47.09	90.17
		47.12	95.56
		47.15	76.33
		47.18	85.38
		47.21	69.83
		47.24	90.89
		47.27	113.72
		47.3	116.84
		47.33	122.37
		47.36	113.1
		47.39	91.53
		47.42	108.46
		47.45	102.43
		47.48	104.02
		47.51	111.58
		47.54	99.86
		47.57	103.03
		47.6	101.1
		47.63	106.56
		47.66	121.41
		47.69	104.99
		47.72	114.33
		47.75	109.68
		47.78	107.17
		47.81	119.95
		47.84	106.33
		47.87	101.22
		47.9	96.1
		47.93	63.91
		47.96	84.26
		47.99	54.06
		48.02	66.55
		48.05	47.21
		48.08	78.47
		48.11	61.34
		48.14	64.6
		48.17	90.81
		48.2	75.35
		48.23	90.75
		48.26	84.41
		48.29	83.39
		48.32	92.47
		48.35	77.52
		48.38	51.09
		48.41	54.02
		48.44	47.92
		48.47	56.96
		48.5	85.49
		48.53	84.02
		48.56	77.21
		48.59	86.04
		48.62	76.95
		48.65	94.23
		48.68	70.95
		48.71	73.38
		48.74	81.84
		48.77	76.49
		48.8	76.28
		48.83	108.64
		48.86	68.75
		48.89	65.63
		48.92	56.81
		48.95	80.92
		48.98	66.5
		49.01	78.1
		49.04	81.96
		49.07	76.73
		49.1	64.5
		49.13	68.68
		49.16	55.74
		49.19	52.73
		49.22	66.08
		49.25	53.99
		49.28	60.14
		49.31	41.78
		49.34	69.98
		49.37	71.32
		49.4	40.27
		49.43	70.81
		49.46	55.62
		49.49	29.24
		49.52	40.59
		49.55	34.36
		49.58	63.56
		49.61	66.71
		49.64	46.11
		49.67	31.76
		49.7	32.03
		49.73	53.8
		49.76	42.76
		49.79	27.71
		49.82	48.65
		49.85	62.01
		49.88	91.56
		49.91	94.25
		49.94	72.92
		49.97	51.7
		50	37
		50.03	51.45
		50.06	53.47
		50.09	22.01
		50.12	29.08
		50.15	28.07
		50.18	36.36
		50.21	44.22
		50.24	42.73
		50.27	43.95
		50.3	37.45
		50.33	40.55
		50.36	46.06
		50.39	38
		50.42	52.11
		50.45	42.82
		50.48	40.62
		50.51	38.09
		50.54	6.08
		50.57	20.17
		50.6	2.93
		50.63	5.69
		50.66	35.05
		50.69	40.02
		50.72	25.07
		50.75	15.83
		50.78	21.87
		50.81	23.34
		50.84	46
		50.87	50.64
		50.9	36.55
		50.93	38.81
		50.96	34.08
		50.99	29.42
		51.02	16.67
		51.05	40.2
		51.08	38.17
		51.11	46.89
		51.14	39.22
		51.17	41.85
		51.2	51.76
		51.23	48.06
		51.26	59.79
		51.29	37.58
		51.32	39.31
		51.35	43.14
		51.38	35.04
		51.41	53.59
		51.44	38.95
		51.47	69.84
		51.5	206.76
		51.53	234.77
		51.56	237.82
		51.59	239.41
		51.62	242.76
		51.65	238.04
		51.68	244.27
		51.71	226.76
		51.74	224.64
		51.77	224.57
		51.8	222.8
		51.83	193.23
		51.86	201.2
		51.89	206.72
		51.92	222.27
		51.95	228.17
		51.98	228.36
		52.01	220.07
		52.04	223.18
		52.07	218.61
		52.1	209.76
		52.13	230.36
		52.16	218.67
		52.19	236.34
		52.22	251.21
		52.25	256.08
		52.28	248.57
		52.31	238.64
		52.34	251.99
		52.37	225.7
		52.4	230.13
		52.43	237.36
		52.46	215.41
		52.49	229.85
		52.52	216.17
		52.55	213.26
		52.58	206.04
		52.61	211.8
		52.64	220.14
		52.67	245.64
		52.7	251.41
		52.73	245.16
		52.76	250.9
		52.79	252.86
		52.82	238.45
		52.85	244.26
		52.88	263.57
		52.91	271.99
		52.94	239.34
		52.97	236.94
		53	247.4
		53.03	256.65
		53.06	233.59
		53.09	229.58
		53.12	230.97
		53.15	240.96
		53.18	225.38
		53.21	227.54
		53.24	221.32
		53.27	214.78
		53.3	218.9
		53.33	213.88
		53.36	222.1
		53.39	212.13
		53.42	214.71
		53.45	238.05
		53.48	232.35
		53.51	253.14
		53.54	246.84
		53.57	236.19
		53.6	232.71
		53.63	236.82
		53.66	242.48
		53.69	226.14
		53.72	225.87
		53.75	207.87
		53.78	244.82
		53.81	254.04
		53.84	237.58
		53.87	230.6
		53.9	224.34
		53.93	231.06
		53.96	225.15
		53.99	227.83
		54.02	223.91
		54.05	218.4
		54.08	221.99
		54.11	223.24
		54.14	216.9
		54.17	215.28
		54.2	222.41
		54.23	225.35
		54.26	204.99
		54.29	230.78
		54.32	230.54
		54.35	231.66
		54.38	237.04
		54.41	235.51
		54.44	240.55
		54.47	241.82
		54.5	234.83
		54.53	246.09
		54.56	247.03
		54.59	243.8
		54.62	266.71
		54.65	262.44
		54.68	264.2
		54.71	238.67
		54.74	249.36
		54.77	240.49
		54.8	249.58
		54.83	265.02
		54.86	260.18
		54.89	244.79
		54.92	242.98
		54.95	221.53
		54.98	241.49
		55.01	242.92
		55.04	232.91
		55.07	244.6
		55.1	272.17
		55.13	251.99
		55.16	260.43
		55.19	265.4
		55.22	259.7
		55.25	291.44
		55.28	312.28
		55.31	303.15
		55.34	288.83
		55.37	268.44
		55.4	267.67
		55.43	268.12
		55.46	293.08
		55.49	281.75
		55.52	286.91
		55.55	273.57
		55.58	285.09
		55.61	280.26
		55.64	268.45
		55.67	270.14
		55.7	298.62
		55.73	266.64
		55.76	272.29
		55.79	282.81
		55.82	279.47
		55.85	268.97
		55.88	274.56
		55.91	287.86
		55.94	280.1
		55.97	290.85
		56	296.94
		56.03	300.64
		56.06	299.6
		56.09	295.61
		56.12	290.39
		56.15	283.38
		56.18	280.89
		56.21	265.92
		56.24	272
		56.27	261.76
		56.3	268.88
		56.33	258.98
		56.36	276.62
		56.39	262.95
		56.42	271.13
		56.45	285.48
		56.48	136.68
		56.51	110.19
		56.54	104.2
		56.57	89.55
		56.6	97.58
		56.63	94.87
		56.66	90.03
		56.69	67.44
		56.72	89.13
		56.75	73.81
		56.78	84.53
		56.81	73.56
		56.84	99.3
		56.87	100.33
		56.9	72.71
		56.93	76.76
		56.96	79.59
		56.99	92.91
		57.02	93.21
		57.05	81.56
		57.08	90.29
		57.11	86.3
		57.14	79.31
		57.17	77.3
		57.2	93.4
		57.23	81.07
		57.26	92.2
		57.29	93.01
		57.32	55.86
		57.35	66.18
		57.38	64.34
		57.41	61.96
		57.44	59.58
		57.47	58.41
		57.5	72.58
		57.53	73.32
		57.56	86.13
		57.59	76.27
		57.62	57.91
		57.65	44.04
		57.68	79.27
		57.71	55.43
		57.74	63.96
		57.77	91.19
		57.8	75.68
		57.83	89.15
		57.86	79.08
		57.89	70.57
		57.92	66.91
		57.95	84.33
		57.98	73.77
		58.01	61.26
		58.04	77.31
		58.07	69.05
		58.1	61.94
		58.13	74.57
		58.16	88.49
		58.19	34.45
		58.22	66.03
		58.25	82.4
		58.28	73.13
		58.31	67.06
		58.34	76.27
		58.37	69.3
		58.4	61.75
		58.43	84.62
		58.46	80.22
		58.49	71.6
		58.52	56.23
		58.55	82.66
		58.58	76.35
		58.61	70.84
		58.64	64.13
		58.67	70.25
		58.7	68.81
		58.73	62
		58.76	68.88
		58.79	54.38
		58.82	46.25
		58.85	59.19
		58.88	37.25
		58.91	47.01
		58.94	36.97
		58.97	46.71
		59	63.02
		59.03	53.51
		59.06	57.05
		59.09	62.68
		59.12	51.94
		59.15	58.36
		59.18	47.05
		59.21	35.07
		59.24	40.98
		59.27	35.35
		59.3	35.78
		59.33	40.46
		59.36	31.14
		59.39	49.52
		59.42	33.42
		59.45	66.99
		59.48	49.14
		59.51	48.85
		59.54	22.95
		59.57	8.99
		59.6	39.51
		59.63	25.6
		59.66	17.64
		59.69	25.7
		59.72	18.51
		59.75	25.96
		59.78	13.3
		59.81	29.87
		59.84	27.27
		59.87	35.41
		59.9	30.45
		59.93	24.47
		59.96	7.91
[truncated: 668 more rows]

[truncated: 50 more sheets: Figure 5d, Figure 6a, Figure 6a insert, Figure 6b, Figure 6c, Figure 6d, Figure S3e, Figure S10, Figure S11, Figure S12, Figure 13b, Figure S13c, Figure S13e, Figure S13f, Figure S14b, Figure S15a, Figure S15b, Figure S15c, Figure S16b, Figure S16c …]
